# Supplementary material for: Comparative and phylogenetic analysis of chloroplast genomes in the subtribe Leptoboeinae (Gesneriaceae)
Source: Front Plant Sci. 2026 Mar 23;17:1766257. doi: 10.3389/fpls.2026.1766257 (PMC13050898; doi:10.3389/fpls.2026.1766257)
Supplement: Supplementary Table 1 — Chloroplast genome features of 37 species of the tribe Leptoboeinae. [file DataSheet1.zip]

Archive with 11 entries (10 files):
- Supplementary Material Presentation/
- Supplementary Material Presentation/Supplementary Figure S1.docx
- Supplementary Material Presentation/Supplementary Figure S2.docx
- Supplementary Material Presentation/Supplementary Figure S3.docx
- Supplementary Material Presentation/Supplementary Table S1.xlsx
- Supplementary Material Presentation/Supplementary Table S2.xlsx
- Supplementary Material Presentation/Supplementary Table S3.xlsx
- Supplementary Material Presentation/Supplementary Table S4.xlsx
- Supplementary Material Presentation/Supplementary Table S5.xlsx
- Supplementary Material Presentation/Supplementary Table S6.xlsx
- Supplementary Material Presentation/~$Supplementary Table S2.xlsx
