# Supplementary material for: Comparative and phylogenetic analysis of chloroplast genomes in the subtribe Leptoboeinae (Gesneriaceae)
Source: Front Plant Sci. 2026 Mar 23;17:1766257. doi: 10.3389/fpls.2026.1766257 (PMC13050898; doi:10.3389/fpls.2026.1766257)
Supplement: Supplementary Table 1 — Chloroplast genome features of 37 species of the tribe Leptoboeinae. [file DataSheet1.zip › Supplementary Material Presentation/Supplementary Table S1.xlsx]

## Sheet: Sheet1
Taxon	Genome size (bp)	GC (%)	LSC size (bp)	SSC size (bp)	IR size (bp)	GC of LSC (%)	GC of SSC (%)	GC of IR (%)	GC of CDSs (%)	GC1 (%)	GC2 (%)	GC3 (%)	Number of genes	Number of PCGs	Number of tRNAs	Number of rRNAs
Boeica enpingensis B5	154344	37.6	85479	17887	25489	35.53	31.52	43.21	38.01	43.06	38.56	32.4	134	89	37	8
Boeica enpingensis B6	154338	37.6	85461	17891	25493	35.53	31.47	43.21	38	45.56	38.19	30.26	134	89	37	8
Boeica enpingensis B7	154315	37.6	85450	17887	25489	35.54	31.51	43.21	38.01	45.56	38.19	30.26	134	89	37	8
Boeica enpingensis KBGCL15	154485	37.59	85620	17887	25489	35.52	31.53	43.21	37.89	45.47	38.07	30.13	132	87	37	8
Beccarinda argentea XZB2310	154056	37.39	85304	17878	25437	35.33	31.7	43.13	38.01	45.36	38.18	30.04	139	89	37	8
Beccarinda argentea CL230323	153577	37.43	85071	17850	25328	35.34	31.1	43.16	37.78	45.33	38.36	29.66	133	88	37	8
Beccarinda cordifolia B4	153197	37.61	84605	17860	25366	35.57	31.52	43.22	38.01	40.94	40.12	34.29	134	89	37	8
Beccarinda erythrotricha G20	153789	37.42	85132	17855	25401	35.34	31.06	43.18	37.88	41.9	39.43	32.32	134	89	37	8
Beccarinda minima XZB2001	154267	37.33	85709	17758	25400	35.17	31.08	43.14	37.87	45.36	38.22	30.03	134	89	37	8
Beccarinda minima XHSJT	153598	37.25	85815	17754	25387	35.18	31.06	43.15	37.83	45.37	38.19	29.94	132	88	37	8
Beccarinda tonkinensis XZB2002	154508	37.38	85796	17882	25415	35.26	31.21	43.17	37.93	45.37	38.08	29.88	134	89	37	8
Beccarinda sp KBGCL07	153928	37.37	85209	17859	25430	35.27	31.1	43.1	37.77	45.33	38.14	29.84	133	88	37	8
Beccarinda sp HSMLP01	153936	37.37	85357	17880	25406	35.28	31.02	43.17	37.81	45.35	38.19	29.89	132	88	37	8
Beccarinda tonkinensis 18CS17531	153802	37.43	85142	17854	25403	35.32	31.09	43.18	37.84	45.42	38.17	29.95	133	88	37	8
Beccarinda tonkinensis 18CS17522	153905	37.36	85189	17858	25403	35.29	31.03	43.04	37.68	45.29	38.16	29.59	133	88	37	8
Beccarinda Paucisetulosa XZB2003	153956	37.58	85223	17843	25445	35.29	31.08	43.07	37.84	42.63	35.28	35.89	133	89	37	8
Boeica arunachalensis B12	154244	37.63	85317	17967	25480	35.52	31.65	43.15	37.96	44.22	38.42	31.24	132	89	37	8
Boeica ferruginea G38	154309	37.63	85442	17891	25488	35.57	31.68	43.26	38.01	44.99	38.05	31	134	89	37	8
Boeica ferruginea KBGCL06	154294	37.63	85443	17893	25490	35.57	31.47	43.26	37.94	45.86	38.52	29.45	132	87	37	8
Boeica multinervia G39	154058	37.72	85219	19569	24635	35.69	31.82	43.21	38.06	45.57	38.28	30.34	134	89	37	8
Boeica multinervia DMDT01	154283	37.72	85456	17859	25484	35.68	31.67	43.25	38.02	45.55	38.27	30.23	133	88	37	8
Boeica multinervia DMDT02	154298	37.72	85471	17859	25484	35.68	31.67	43.25	38.02	45.56	38.28	30.22	133	88	37	8
Boeica ornithocephalantha B13	153714	37.74	84906	17832	25488	35.71	31.69	43.25	38.05	43.06	37.61	33.47	134	89	37	8
Boeica ornithocephalantha QSZDT01	153809	37.75	85001	17832	25488	35.72	31.7	43.25	38	45.54	38.24	30.2	133	88	37	8
Boeica porosa G36	154509	37.56	85619	17970	25460	35.45	31.59	43.25	38	45.49	38.22	30.3	134	89	37	8
Boeica porosa HK1605	154537	37.75	85610	17971	25478	35.46	31.6	43.23	37.96	45.54	38.2	30.15	133	88	37	8
Boeica sp. G37	154178	37.71	85355	19537	24643	35.68	31.61	43.24	37.99	45.22	37.9	30.85	134	89	37	8
Boeica sp2 JPDT02	154207	37.71	85284	17995	25464	35.65	31.71	43.26	38.02	45.56	38.27	30.22	133	88	37	8
Boeica sp2 JPDT01	154168	37.71	85245	17995	25464	35.67	31.71	43.26	38.01	45.56	38.26	30.21	133	88	37	8
Boeica sp1 DGDT02	154276	37.72	85369	17977	25465	35.69	31.57	43.28	37.98	45.51	38.26	30.16	133	88	37	8
Boeica sp1 DGDT01	154276	37.72	85369	17977	25465	35.69	31.57	43.28	37.98	45.51	38.26	30.16	133	88	37	8
Boeica stolonifera B14	154295	37.58	85374	17965	25478	35.49	31.61	43.21	38	45.39	38.14	30.46	134	89	37	8
Boeica stolonifera PJFCG	154391	37.57	85471	17964	25478	35.47	31.61	43.2	37.96	45.53	38.19	30.15	133	88	37	8
Boeica stolonifera PJDT01	154386	37.58	85466	17964	25478	35.48	31.61	43.2	37.96	45.53	38.19	30.16	133	88	37	8
Boeica yunnanensis HK2802	154058	37.57	85140	17934	25492	35.5	31.4	43.18	37.93	45.49	38.2	30.1	133	88	37	8
Boeica yunnanensis KBGCL01-2	154994	37.6	85054	17934	25503	35.53	31.49	43.21	37.94	45.51	38.21	30.1	133	88	37	8
Boeica yunnanensis YZDT02	154086	37.58	85185	17919	25491	35.51	31.46	43.18	37.93	45.48	38.21	30.1	133	88	37	8
Boeica yunnanensis YZDT01	154145	37.57	85252	17911	25491	35.5	31.44	43.19	37.92	45.48	38.2	30.09	133	88	37	8
Boeica clarkei MTDT01	154038	37.64	85164	17995	25462	35.65	31.48	43.22	37.96	45.52	38.21	30.16	133	88	37	8
Boeica clarkei MTDT02	154091	37.63	85173	17994	25462	35.59	31.47	43.22	37.96	45.52	38.21	30.16	133	88	37	8
Boeica filiformis CL571-1	154489	37.63	85544	17977	25484	35.57	31.53	42.22	37.81	45.42	38.01	30	131	86	37	8
Boeica filiformis CL571-2	154347	37.63	85403	17976	25484	35.57	31.54	43.22	37.81	45.41	37.98	30.05	131	86	37	8
Championia reticulata G32	154372	37.9	85391	18109	25436	35.94	31.94	43.29	38.18	45.65	38.37	30.5	134	89	37	8
Crassicaulis guiliangii HKXS01	153833	37.75	85502	17847	25242	35.66	31.61	43.29	38.01	45.62	38.28	30.12	133	88	37	8
Crassicaulis guiliangii HKXS02	153833	37.75	85502	17847	25242	35.66	31.61	43.29	38.01	45.62	38.28	30.12	133	88	37	8
Leptoboea sp. G9	154361	37.69	85444	17919	25522	35.63	31.73	43.21	37.98	45.68	38.06	30.2	132	89	37	8
Leptoboea multiflora B15	153916	37.68	85022	17920	25487	35.66	31.52	43.19	38.03	44.95	38.39	30.73	134	89	37	8
Leptoboea multiflora 24CS26731	154314	37.7	85427	17919	25484	35.65	31.73	43.25	37.99	45.56	38.24	30.19	133	88	37	8
Leptoboea multiflora 19CS18871	154371	37.69	85482	17921	25484	35.63	31.72	43.25	38	45.54	38.24	30.21	133	88	37	8
Leptoboea multiflora 19CS18166	154371	37.69	85482	17921	25484	35.63	31.72	43.25	38	45.54	38.24	30.21	133	88	37	8
Platystemma violoides B8	153114	37.28	84457	17691	25483	35.12	30.62	43.19	37.61	42.7	34.99	35.15	133	85	37	8
Platystemma violoides JYNBE02	151819	37.36	83619	17668	25266	35.24	30.63	43.22	38	45.54	38.24	30.21	133	88	37	8
Platystemma violoides JYNBE01	152166	37.33	83600	17668	25449	35.22	30.63	43.14	37.62	45.27	38.05	29.53	133	88	37	8
Rhynchotechum longipes YNTS	154458	37.62	85490	17984	25492	35.56	31.57	43.21	37.95	45.56	38.21	30.07	133	88	37	8
Rhynchotechum longipes LC01	154459	37.62	85491	17984	25492	35.55	31.57	43.21	37.95	45.56	38.21	30.07	133	88	37	8
Rhynchotechum longipes JX01	154060	37.65	85093	17983	25492	35.61	31.58	43.21	37.95	45.56	38.21	30.07	133	88	37	8
Rhynchotechum longipes XZB2302	154477	37.61	85503	17984	25495	35.6	31.57	43.2	37.99	41.36	33.28	39.35	133	89	37	8
Rhynchotechum nirijuliense B9	154647	37.56	85659	17974	25507	35.47	31.39	43.23	37.98	41.35	33.3	39.3	133	89	37	8
Rhynchotechum nirijuliense BB01	154729	37.57	85740	17975	25507	35.49	31.39	43.23	37.92	45.53	38.2	30.03	134	88	37	8
Rhynchotechum nirijuliense GDXZ	154558	37.57	85569	17975	25507	35.5	31.39	43.23	37.92	45.53	38.21	30.03	133	88	37	8
Rhynchotechum ellipticum SB01	154545	37.59	85570	17979	25498	35.52	31.48	43.23	37.92	45.54	38.21	30.03	133	88	37	8
Rhynchotechum ellipticum NW01	154516	37.61	85539	17979	25499	35.54	31.51	43.22	37.93	45.54	38.21	30.04	133	88	37	8
Rhynchotechum ellipticum CQ01	154520	37.61	85545	17977	25499	35.54	31.51	43.22	37.94	45.55	38.21	30.05	133	88	37	8
Rhynchotechum ellipticum CH01	154542	37.59	85567	17977	25499	35.53	31.49	43.22	37.92	45.53	38.2	30.04	133	88	37	8
Rhynchotechum ellipticum BN01	152952	37.59	83974	17978	25500	35.47	31.48	43.23	37.84	45.44	38.07	30.01	131	87	37	8
Rhynchotechum ellipticum AJP01	154514	37.61	85537	17979	25499	35.54	31.51	43.22	37.91	45.48	38.2	30.04	133	88	37	8
Rhynchotechum ellipticum YMJ01	154567	37.59	85592	17977	25499	35.52	31.48	43.23	37.92	45.53	38.21	30.03	133	88	37	8
Rhynchotechum ellipticum XZB2304	154519	37.61	85549	17972	25499	35.56	31.51	43.18	37.92	41.25	33.5	39	130	84	37	8
Rhynchotechum obovatum XZB2306	154564	37.59	85589	17977	25499	35.52	31.47	43.23	37.89	41.24	33.47	38.97	132	84	37	8
Rhynchotechum sp. XZB2307	154456	37.62	85487	17985	25492	35.57	31.57	43.23	38	41.35	33.27	39.36	133	89	37	8
Rhynchotechum vestitum B10	154513	37.59	85495	17996	25534	35.54	31.41	43.18	37.92	44.41	38.1	31.26	133	89	37	8
Rhynchotechum vestitum PBCZL01	154560	37.65	85602	17960	25499	35.52	31.5	43.22	37.92	45.52	38.22	30.02	133	88	37	8
Rhynchotechum vestitum DM01	154224	37.58	85253	17973	25499	35.5	31.45	43.22	37.9	45.53	38.18	30	133	88	37	8
Rhynchotechum permolle SL01	154400	37.61	85449	17965	25493	35.59	31.58	43.2	37.94	45.53	38.2	30.1	133	88	37	8
Rhynchotechum brevipedunculatum MJ01	154511	37.62	85537	17986	25494	35.56	31.55	43.2	37.94	45.52	38.2	30.1	133	88	37	8
Rhynchotechum discolor WL0201	154506	37.62	85527	17981	25499	35.57	31.54	43.2	37.94	45.52	38.2	30.08	133	88	37	8
Rhynchotechum discolor YS17	154507	37.62	85528	17981	25499	35.55	31.55	43.2	37.94	45.52	38.2	30.1	133	88	37	8
Rhynchotechum discolor YS01	154480	37.64	85494	17978	25504	35.55	31.55	43.2	37.94	45.52	38.2	30.1	133	88	37	8
Rhynchotechum discolor WL01	154526	37.62	85553	17975	25499	35.56	31.57	43.21	37.94	45.54	38.2	30.08	133	88	37	8
Rhynchotechum discolor NT01	154486	37.62	85508	17980	25499	35.56	31.55	43.21	37.94	45.52	38.2	30.1	133	88	37	8
Rhynchotechum discolor LY01	155566	37.62	83761	17980	26908	35.58	31.54	43.19	37.88	45.46	38.13	30.04	131	87	37	8
Rhynchotechum discolor JY01	154485	37.61	85507	17980	25499	35.56	31.54	43.21	37.94	45.52	38.2	30.09	133	88	37	8
Rhynchotechum discolor HD01	154505	37.61	85526	17981	25499	35.55	31.54	43.2	37.94	45.52	38.2	30.1	133	88	37	8
Rhynchotechum formosanum NL01	154496	37.6	85526	17972	25499	35.53	31.5	43.23	37.94	45.55	38.22	30.03	133	88	37	8
Rhynchotechum formosanum YNSP01	154519	37.61	85549	17965	25499	35.54	31.53	43.22	37.95	45.54	38.24	30.06	133	88	37	8
Rhynchotechum sp1 YR01	154506	37.63	85533	17989	25492	35.57	31.59	43.21	37.94	45.58	38.2	30.05	133	88	37	8
