# Supplementary material for: Comparative and phylogenetic analysis of chloroplast genomes in the subtribe Leptoboeinae (Gesneriaceae)
Source: Front Plant Sci. 2026 Mar 23;17:1766257. doi: 10.3389/fpls.2026.1766257 (PMC13050898; doi:10.3389/fpls.2026.1766257)
Supplement: Supplementary Table 1 — Chloroplast genome features of 37 species of the tribe Leptoboeinae. [file DataSheet1.zip › Supplementary Material Presentation/Supplementary Table S2.xlsx]

## Sheet: Sheet1
Number	Species	Locality	Collection number	Voucher	Identifier	GenBank accession
1	Beccarinda argentea	Malipo County, Yunnan, China	XZB2310	XC20231022-13	Fang Wen	CNP0008814
2	Beccarinda erythrotricha	Pingbian County, Yunnan, China	G20	WF190816-11	Fang Wen	CNP0008810
3	Beccarinda minima	Jinxiu County, Guangxi, China	XZB2001	/	Fang Wen	CNP0008815
4	Beccarinda paucisetulosa	Jinping County, Yunnan, China	XZB2003	/	Fang Wen	CNP0008817
5	Beccarinda tonkinensis	Shangsi County, Guangxi, China	XZB2002	/	Fang Wen	CNP0008818
6	Beccarinda cordifolia	Gongshan County, Yunnan, China	B4	FZY210130-04	Fang Wen	OM176662
7	Beccarinda sp	Malipo, Yunan, China	HSMLP01	KBGMLPHS01	Lei Cai	SRR32325755
8	Beccarinda sp	Hekou, Yunnan, China	KBGCL07	KBGCL07	Lei Cai	SRR32325753
9	Boeica arunachalensis	Medog County, Xizang, China	B12	WF200909-01	Fang Wen	CNP0008819
10	Boeica enpingensis	Enping City, Guangdong, China	B5	WF210730-02	Fang Wen	OM176663
11	Boeica ornithocephalantha	Thanh Hoa Province, Vietnam	B13	WF140718-01	Fang Wen	CNP0008824
12	Boeica porosa	Lac Son, Vietnam	G36	/	Fang Wen	CNP0008825
13	Boeica sp.	Baise, Guangxi, China	G37	/	Fang Wen	OM176669
14	Boeica multinervia	Jingping County, Yunnan	G39	WF190814-01	Fang Wen	OM176671
15	Boeica stolonifera	Vietnam	B14	/	Fang Wen	CNP0008826
16	Boeica ferruginea	Thanh Hoa Province, Vietnam	G38	WF21030328-01	Fang Wen	OM176670
17	Boeica yunnanensis	Hekou, Yunnan, China	HK2802	HK2802	Lei Cai	SRR32325743
18	Boeica clarkei	Medog, Xizang, China	MTDT01	GSW2022052	Lei Cai	SRR32325740
19	Boeica filiformis	Medog, Xizang, China	CL571-1	CL571	Lei Cai	SRR32325733
20	Boeica sp1	Baise, Guangxi, China	DGDT01	2018-WYG180520-02	Lei Cai	SRR32325742
21	Boeica sp2	Jinping, Yunan, China	JPDT01	CL2021020801	Lei Cai	SRR32325735
22	Championia reticulata	Sri Lanka	G32	/	Fang Wen	CNP0008827
23	Crassicaulis guiliangii	Hekou, Yunnan, China	HKXS01	CL588	Lei Cai	SRR32325780
24	Leptoboea multiflora	Kauai National Forest, Thailand	B15	WF180508-05	Fang Wen	OM176668
25	Leptoboea sp.	Yunnan, China	G9	WF190811-04	Fang Wen	CNP0008828
26	Platystemma violoides	Jilong County, Xizang, China	B8	WF200819-07	Fang Wen	CNP0008829
27	Rhynchotechum longipes	Tu Son, Vietnam	XZB2302	WF191027-04	Fang Wen	CNP0008831
28	Rhynchotechum nirijuliense	Medog County, Xizang, China	B9	WF200910-06	Fang Wen	CNP0008832
29	Rhynchotechum vestitum	Medog County, Xizang, China	B10	WF200910-22	Fang Wen	OM176667
30	Rhynchotechum ellipticum	Lac Son, Vietnam	XZB2304	WF191030-02	Fang Wen	CNP0008830
31	Rhynchotechum obovatum	Jiangcheng County, Yunnan, China	XZB2306	WF190812-02	Fang Wen	CNP0008833
32	Rhynchotechum sp.	Napo County, Guangxi, China	XZB2307	XC20230708-03	Fang Wen	CNP0008834
33	Rhynchotechum permolle	Sri Lanka	SL01	/	Lei Cai	SRR32325731
34	Rhynchotechum brevipedunculatum	Pingdong, Taiwan, China	MJ01	Ren2019062202	Lei Cai	SRR32325727
35	Rhynchotechum discolor	Pingdong, Taiwan, China	WL0201	Ren2019062302	Lei Cai	SRR32325726
36	Rhynchotechum formosanum	Fangchenggang, Guangxi, China	YNSP01	Ling2018080602	Lei Cai	SRR33316502
37	Rhynchotechum sp1	Wuzhishan, Hainan, China	YR01	Ling2017121003	Lei Cai	SRR32325730
