# Supplementary material for: Comparative and phylogenetic analysis of chloroplast genomes in the subtribe Leptoboeinae (Gesneriaceae)
Source: Front Plant Sci. 2026 Mar 23;17:1766257. doi: 10.3389/fpls.2026.1766257 (PMC13050898; doi:10.3389/fpls.2026.1766257)
Supplement: Supplementary Table 1 — Chloroplast genome features of 37 species of the tribe Leptoboeinae. [file DataSheet1.zip › Supplementary Material Presentation/Supplementary Table S3.xlsx]

## Sheet: Sheet1
Supplementary Table S1. Genes in 37 chloroplast genomes.
Category	Gene group	Gene name
Protein synthesis and DNA–replication	Ribosomal RNA genes	rrn4.5 (×2), rrn5 (×2), rrn16 (×2), rrn23 (×2)
	Transfer RNA genes	trnA-UGC*(×2), trnC-GCA, trnD-GUC, trnE-UUC, trnF-GAA, trnG-GCC, trnG-UCC*, trnH-GUG, trnI-CAU(×2), trnI-GAU*(×2), trnK-UUU*, trnL-CAA(×2), trnL-UAA*, trnL-UAG, trnM-CAU, trnN-GUU(×2), trnP-UGG, trnQ-UUG, trnR-ACG(×2), trnR-UCU, trnS-GCU, trnS-GGA, trnS-UGA, trnT-GGU, trnT-UGU, trnV-GAC(×2), trnV-UAC*, trnW-CCA, trnY-GUA, trnfM-CAU
	Ribosomal protein genes (larger subunit)	rpl14, rpl16*, rpl2*(×2), rpl20, rpl22, rpl23(×2), rpl32, rpl33, rpl36
	Ribosomal protein genes (smaller subunit)	rps11, rps12, rps12*, rps12**, rps14, rps15, rps16*, rps18, rps19(×2), rps2, rps3, rps4, rps7(×2), rps8
	RNA polymerase	rpoA, rpoB, rpoC1*, rpoC2
Photosynthesis	photosystem I	psaA, psaB, psaC, psaI, psaJ
	photosystem II	psbA, psbB, psbC, psbD, psbE, psbF, psbH, psbI, psbJ, psbK, psbL, psbM, psbN, psbT, psbZ
	cytochrome b/f complex	petA, petB*, petD*, petG, petL, petN
	ATP synthase	atpA, atpB, atpE, atpF*, atpH, atpI
	Rubisco large subunit	rbcL
	NADH dehydrogenase	ndhA*, ndhB*(×2), ndhC, ndhD, ndhE, ndhF(×2), ndhG, ndhH, ndhI, ndhJ, ndhK
Other genes coding for proteins	ATP–dependent protease	clpP**
	Maturase	matK
	Acetyl–CoA carboxylase	accD
	Translation initiation factor	infA
	Cytochrome c biogenesis	ccsA
	Inner membrane protein	cemA
Genes of unknown function	Hypothetical chloroplast reading frames (ycf)	ycf1, ycf15(×2), ycf2(×2), ycf3**, ycf4, ycf68(×2)
Notes:Gene*:Gene with one introns;Gene
**:Gene with two introns;#Gene:Pseudo gene;
Gene(×2):Number of copies of multi-copy genes;
