# Supplementary material for: Comparative and phylogenetic analysis of chloroplast genomes in the subtribe Leptoboeinae (Gesneriaceae)
Source: Front Plant Sci. 2026 Mar 23;17:1766257. doi: 10.3389/fpls.2026.1766257 (PMC13050898; doi:10.3389/fpls.2026.1766257)
Supplement: Supplementary Table 1 — Chloroplast genome features of 37 species of the tribe Leptoboeinae. [file DataSheet1.zip › Supplementary Material Presentation/Supplementary Table S4.xlsx]

## Sheet: Sheet1
		Beccarinda argentea XZB2310	Beccarinda cordifolia B4	Beccarinda erythrotricha G20	Beccarinda minima XZB2001	Beccarinda tonkinensis XZB2002	Beccarinda paucisetulosa XZB2003	Beccarinda sp HSMLP01	Beccarinda sp KBGCL07	Boeica enpingensis B5	Boeica arunachalensis B12	Boeica ferruginea G38	Boeica multinervia G39	Boeica ornithocephalantha B13	Boeica porosa G36	Boeica sp. G37	Boeica stolonifera B14	Boeica yunnanensis HK2802	Boeica clarkei MTDT01	Boeica filiformis CL571-1	Boeica sp1 DGDT01	Boeica sp2 JPDT01	Championia reticulata G32	Crassicaulis guiliangii HKXS01	Leptoboea multiflora B15	Leptoboea sp. G9	Platystemma violoides B8	Rhynchotechum longipes XZB2302	Rhynchotechum nirijuliense B9	Rhynchotechum ellipticum XZB2304	Rhynchotechum vestitum B10	Rhynchotechum obovatum XZB2306	Rhynchotechum permolle SL01	Rhynchotechum brevipedunculatum MJ01	Rhynchotechum discolor WL0201	Rhynchotechum formosanum YNSP01	Rhynchotechum sp1 YR01	Rhynchotechum sp. XZB2307
SSR	Mono	36	25	28	34	36	30	34	31	31	30	31	18	20	23	29	27	25	26	31	29	18	44	21	22	18	41	26	35	28	32	29	22	25	29	28	21	25
	Di	11	6	10	14	10	12	11	12	8	9	7	8	7	7	5	10	6	7	9	5	7	12	10	8	6	11	8	8	8	8	8	8	8	8	8	8	8
	Tri	3	6	3	2	3	9	3	10	3	4	5	3	2	5	3	3	3	3	4	3	3	5	2	3	1	1	4	4	3	3	3	3	4	4	3	4	4
	Tetra	9	9	13	11	9	0	9	0	9	11	9	8	8	11	8	12	5	11	11	8	8	8	11	7	10	6	10	13	10	11	11	11	10	11	10	11	9
	Penta	1	1	0	2	3	0	1	0	0	1	0	0	1	0	1	1	0	0	1	1	0	0	1	2	2	0	1	1	1	1	1	1	2	1	1	3	1
	Hexa	0	0	0	0	0	0	0	0	0	0	0	0	0	0	0	0	0	0	0	0	0	0	0	0	1	0	0	0	0	0	0	0	0	0	0	0	1
Total of SSRs		60	47	54	63	61	51	58	53	51	55	52	37	38	46	46	53	39	47	56	46	36	69	45	42	38	59	49	61	50	55	52	45	49	53	50	47	48
INEs	Forward	15	12	17	20	17	17	13	14	16	11	14	14	12	15	11	14	16	12	11	12	12	13	12	14	15	18	14	13	11	12	11	11	11	12	12	11	14
	Palindromic	21	13	20	19	21	23	24	19	19	13	23	14	13	15	12	14	17	14	13	13	13	22	19	17	18	20	13	13	14	13	13	15	13	13	13	12	13
	Reverse	0	1	6	3	2	1	0	2	0	1	0	1	1	0	0	1	1	0	1	0	0	0	0	0	1	0	1	1	3	2	2	0	1	1	1	1	1
	Complement	0	0	1	2	2	0	1	1	0	0	1	0	0	0	0	0	1	0	0	0	0	0	1	0	0	0	0	0	0	0	0	0	0	0	0	1	0
Total of INEs		36	26	44	44	42	41	38	36	35	25	38	29	26	30	23	29	35	26	25	25	25	35	32	31	34	38	28	27	28	27	26	26	25	26	26	25	28
