# Supplementary material for: Comparative and phylogenetic analysis of chloroplast genomes in the subtribe Leptoboeinae (Gesneriaceae)
Source: Front Plant Sci. 2026 Mar 23;17:1766257. doi: 10.3389/fpls.2026.1766257 (PMC13050898; doi:10.3389/fpls.2026.1766257)
Supplement: Supplementary Table 1 — Chloroplast genome features of 37 species of the tribe Leptoboeinae. [file DataSheet1.zip › Supplementary Material Presentation/Supplementary Table S5.xlsx]

## Sheet: Sheet1
Table S3. Number of amino acids and codons in 37 chloroplast genomes.
AminoAcid	Symbol	Condon	Beccarinda argentea XZB2310	Beccarinda cordifolia OM176662	Beccarinda erythrotricha G20	Beccarinda minima XZB2001	Beccarinda paucisetulosa XZB2003	Beccarinda tonkinensis XZB2002	Beccarinda sp HSMLP01	Beccarinda sp KBGCL07	Boeica enpingensis B5	Boeica arunachalensis B12	Boeica ferruginea G38	Boeica multinervia G39	Boeica ornithocephalantha B13	Boeica porosa G36	Boeica sp.G37	Boeica stolonifera B14	Boeica clarkei MTDT01	Boeica filiformis CL571-1	Boeica yunnanensis HK2802	Boeica sp1 DGDT01	Boeica sp2 JPDT01	Championia reticulata G32	Crassicaulis guiliangii HKXS01	Leptoboea multiflora B15	Leptoboea sp.G9	Platystemma violoides B8	Rhynchotechum longipes XZB2302	Rhynchotechum nirijuliense B9	Rhynchotechum ellipticum XZB2304	Rhynchotechum obovatum XZB2306	Rhynchotechum brevipedunculatum MJ01	Rhynchotechum discolor WL0201	Rhynchotechum formosanum YNSP01	Rhynchotechum permolle SL01	Rhynchotechum sp1 YR01	Rhynchotechum sp. XZB2307	Rhynchotechum vestitum B10
*	Ter	UAA	26	25	53	26	27	26	26	26	51	67	54	27	38	25	48	29	27	29	29	27	26	27	32	46	46	26	28	29	25	25	28	28	28	28	28	28	28
*	Ter	UAG	15	15	28	14	13	14	14	12	55	47	43	14	33	16	43	25	13	13	12	14	14	13	15	30	43	14	13	14	12	13	14	14	14	14	14	14	13
*	Ter	UGA	11	13	28	13	13	13	13	13	37	41	34	12	22	11	33	18	12	11	12	12	12	12	16	33	46	12	10	11	11	11	11	11	11	11	11	10	11
A	Ala	GCA	342	330	336	343	342	344	340	317	326	325	320	346	335	344	307	338	343	343	341	346	342	344	345	314	323	336	330	346	330	330	345	344	346	346	345	332	343
A	Ala	GCC	189	189	190	192	193	196	195	180	186	181	185	192	191	191	181	192	189	185	197	191	193	199	193	190	183	187	186	193	184	189	194	192	192	193	191	189	191
A	Ala	GCG	130	123	129	131	128	129	130	114	127	134	134	127	132	127	121	134	127	122	129	126	127	131	126	128	122	111	125	127	120	118	127	129	126	126	127	125	133
A	Ala	GCU	515	501	510	513	516	511	513	485	480	456	460	510	483	511	447	488	507	508	504	513	510	517	508	475	451	497	488	511	491	493	509	508	514	510	512	492	515
C	Cys	UGC	63	57	70	64	63	63	63	60	74	84	87	62	65	63	72	66	63	62	62	63	62	59	69	95	83	61	61	63	64	64	63	63	65	64	64	61	63
C	Cys	UGU	171	161	171	175	172	170	170	161	181	196	192	172	177	169	178	171	167	166	173	170	169	174	183	185	185	171	167	167	160	161	166	166	166	167	167	168	169
D	Asp	GAC	166	157	161	170	172	168	170	159	170	171	172	170	175	165	163	169	167	166	168	168	168	167	177	171	169	167	165	169	166	167	169	169	169	170	168	166	169
D	Asp	GAU	707	649	702	705	711	711	705	661	671	674	676	707	703	706	663	704	709	704	710	707	711	711	706	684	675	687	685	707	695	696	702	703	706	705	706	687	707
E	Glu	GAA	855	766	830	846	854	847	850	771	809	807	840	854	848	858	788	851	851	855	846	855	853	856	843	850	810	842	834	853	833	836	855	855	854	848	854	837	851
E	Glu	GAG	278	254	272	272	265	268	265	245	272	271	280	272	284	271	271	265	269	274	268	273	271	269	269	278	270	268	273	278	273	273	274	272	276	276	276	273	275
F	Phe	UUC	389	357	402	384	383	385	386	374	414	405	395	392	393	393	387	373	388	392	376	391	392	401	390	381	386	368	379	393	386	387	390	389	393	389	390	381	390
F	Phe	UUU	805	724	818	814	814	803	807	764	807	820	798	802	800	804	773	802	800	800	803	803	802	806	790	806	782	803	768	802	773	781	806	806	803	803	803	772	799
G	Gly	GGA	582	558	574	583	581	579	583	525	555	551	563	579	571	574	522	574	575	570	583	585	576	582	574	561	531	573	555	580	557	560	584	583	584	582	581	558	578
G	Gly	GGC	147	144	149	150	149	148	149	141	147	147	151	147	147	148	137	149	148	146	150	148	148	151	149	146	149	137	139	147	143	144	151	151	148	149	149	139	149
G	Gly	GGG	252	243	254	249	250	254	249	226	255	252	249	257	257	264	248	261	257	246	252	257	258	250	257	271	250	239	240	254	246	246	247	249	256	251	252	240	257
G	Gly	GGU	486	470	479	485	482	485	487	454	460	445	453	484	472	482	439	463	482	473	482	487	486	487	487	456	446	471	465	487	464	464	487	487	491	486	488	466	484
H	His	CAC	112	100	118	109	109	111	112	102	118	118	104	113	114	111	112	103	112	113	108	113	112	115	112	110	112	107	113	112	109	109	114	114	112	114	114	113	112
H	His	CAU	396	369	393	393	392	391	387	364	382	398	361	390	376	391	357	386	393	384	389	390	387	392	387	365	379	385	377	392	385	386	388	387	392	389	390	378	389
I	Ile	AUA	560	513	583	572	577	575	576	527	571	560	554	550	570	553	551	555	549	543	564	550	548	546	548	557	552	567	542	554	535	536	547	544	550	549	550	546	553
I	Ile	AUC	387	355	379	381	382	384	384	361	385	401	402	390	392	393	378	390	391	390	380	392	391	389	393	391	393	376	389	393	384	385	397	397	395	395	394	390	404
I	Ile	AUU	896	819	896	905	899	895	900	829	870	894	901	885	894	891	846	875	878	887	893	889	883	879	876	894	858	887	868	891	858	868	890	891	892	888	891	878	886
K	Lys	AAA	850	683	855	863	856	849	858	802	829	846	850	854	855	856	812	857	851	855	843	848	848	836	841	858	848	844	848	864	830	832	861	862	860	860	863	850	858
K	Lys	AAG	282	239	288	277	274	273	271	256	312	308	292	282	288	289	279	296	279	272	284	283	276	282	274	282	297	267	276	278	272	272	276	277	275	277	275	276	273
L	Leu	CUA	297	273	290	301	300	298	292	272	298	275	290	299	308	305	293	309	298	301	299	298	297	309	303	290	281	294	293	297	292	292	301	303	301	303	303	293	295
L	Leu	CUC	138	122	135	132	132	137	132	124	149	146	153	140	155	133	154	142	132	131	131	138	140	132	132	149	134	125	128	135	130	131	132	132	134	131	131	129	139
L	Leu	CUG	140	127	145	137	139	137	137	129	148	144	150	143	151	143	141	152	144	144	149	143	144	149	143	143	135	136	137	139	139	138	142	142	142	143	142	137	145
L	Leu	CUU	487	439	487	481	479	478	477	449	479	475	492	488	495	492	473	487	480	488	478	485	484	497	481	494	487	474	481	494	476	480	487	486	490	488	488	485	487
L	Leu	UUA	734	688	735	739	745	740	744	694	707	664	708	732	710	730	660	731	729	730	724	732	730	723	724	701	702	735	725	733	705	708	731	730	733	733	733	727	733
L	Leu	UUG	458	414	445	450	450	457	451	409	471	453	448	459	463	455	451	457	452	460	461	459	453	458	451	450	456	434	434	452	437	438	454	455	454	454	457	438	455
M	Met	AUG	510	456	507	499	503	500	495	471	518	513	518	507	519	506	501	508	500	501	505	508	504	515	491	510	494	482	490	501	475	483	507	507	502	505	502	494	506
N	Asn	AAC	225	194	229	225	229	227	223	213	241	235	229	223	230	222	222	215	221	223	225	222	222	229	220	230	223	217	222	222	214	216	224	225	220	223	223	223	222
N	Asn	AAU	788	678	771	782	780	780	774	722	777	768	769	776	765	786	733	772	770	768	786	777	774	780	781	785	772	775	765	784	763	772	782	781	780	780	778	772	785
P	Pro	CCA	255	232	247	246	250	248	251	228	239	236	262	253	260	253	257	251	253	245	258	256	248	247	253	263	236	239	238	248	234	236	244	244	245	246	248	238	253
P	Pro	CCC	169	153	167	167	164	167	166	152	162	157	173	174	165	172	159	173	173	164	168	170	173	166	168	167	167	165	166	170	157	158	170	170	170	170	170	167	171
P	Pro	CCG	118	114	120	120	118	119	119	111	123	123	119	116	115	120	103	118	115	120	115	115	115	126	114	113	119	114	119	121	120	118	120	120	122	120	120	119	121
P	Pro	CCU	347	322	342	345	348	345	343	328	327	318	330	343	343	340	322	339	342	339	346	342	342	358	344	342	323	327	334	346	331	330	349	351	347	347	350	334	344
Q	Gln	CAA	581	514	578	575	577	577	572	531	564	563	567	574	566	578	533	571	575	580	581	585	576	591	572	558	556	570	566	573	561	564	579	579	581	582	579	568	576
Q	Gln	CAG	181	164	171	176	173	173	175	149	175	178	187	185	187	179	169	185	183	179	180	182	181	181	184	180	177	177	181	182	178	176	181	182	180	182	182	181	184
R	Arg	AGA	382	327	379	376	376	372	373	350	397	408	383	386	381	380	365	376	379	377	379	389	382	392	373	385	404	370	374	390	375	382	383	384	390	387	385	377	386
R	Arg	AGG	128	117	130	124	126	127	126	109	141	173	147	128	132	128	124	129	129	127	127	127	127	132	128	147	152	121	126	129	125	124	128	128	129	127	128	126	127
R	Arg	CGA	300	272	285	292	293	292	295	264	289	302	297	300	295	295	275	297	299	299	290	296	299	300	299	302	291	285	298	304	290	289	299	298	302	299	301	298	299
R	Arg	CGC	91	86	91	90	91	91	91	86	85	94	90	90	94	89	86	90	90	89	92	90	88	88	88	97	88	81	89	90	88	88	92	91	91	92	91	89	93
R	Arg	CGG	98	95	100	98	100	100	98	88	98	101	117	96	105	99	98	96	93	96	94	94	93	99	97	111	100	97	94	92	91	91	95	95	91	93	92	95	95
R	Arg	CGU	284	271	284	287	285	284	284	264	272	269	278	287	282	290	267	277	280	274	284	285	283	282	277	282	255	275	268	283	263	266	281	281	282	279	281	271	286
S	Ser	AGC	84	80	89	88	86	87	86	82	92	110	86	86	84	88	86	89	85	84	88	85	85	91	88	102	107	90	82	84	84	83	84	84	84	87	84	82	87
S	Ser	AGU	348	320	336	347	350	347	350	328	341	358	337	343	343	346	337	337	342	345	346	347	339	335	340	348	342	334	334	347	336	339	346	346	346	345	344	336	350
S	Ser	UCA	325	294	329	336	335	332	335	304	335	331	344	327	333	328	327	330	322	330	328	331	326	317	328	354	341	325	320	329	316	323	323	325	327	324	325	326	326
S	Ser	UCC	249	233	249	251	243	250	248	234	258	264	246	249	246	248	237	251	251	248	248	252	249	245	247	252	258	237	246	247	244	243	252	250	252	251	253	245	250
S	Ser	UCG	152	128	148	141	145	144	143	137	160	160	150	145	150	152	145	154	146	145	147	146	147	168	153	158	156	142	137	144	141	141	147	145	147	145	143	137	149
S	Ser	UCU	468	431	451	467	464	464	468	433	465	496	478	476	474	476	461	471	470	477	469	478	478	462	473	474	473	466	468	477	467	471	475	478	480	477	476	470	472
U	Thr	ACA	314	279	308	318	319	318	317	298	318	307	315	313	305	320	300	319	311	312	313	317	314	323	321	319	326	309	303	316	302	303	317	317	319	316	313	305	315
U	Thr	ACC	195	183	197	196	194	195	195	189	203	208	184	198	197	193	192	195	197	185	196	197	197	200	189	181	195	186	185	193	184	184	193	194	194	192	194	185	185
U	Thr	ACG	118	108	119	116	115	114	113	107	119	121	117	116	118	112	109	116	116	114	119	114	115	105	114	116	122	114	112	113	110	110	113	113	113	114	114	112	116
U	Thr	ACU	446	417	437	446	446	445	444	417	432	446	426	450	435	443	413	443	449	452	445	449	449	459	435	436	427	433	441	448	427	428	450	449	447	450	448	442	446
V	Val	GUA	441	417	446	439	443	446	444	417	422	407	426	439	439	439	417	437	440	436	441	441	439	430	426	418	412	430	427	442	413	416	444	444	441	443	444	429	434
V	Val	GUC	138	121	138	132	130	132	131	126	141	131	138	138	141	139	138	140	136	131	137	139	140	135	137	137	129	114	126	132	125	125	135	135	137	136	135	126	134
V	Val	GUG	156	155	154	161	161	157	156	140	171	163	173	156	160	154	154	156	155	150	153	152	152	157	149	152	165	152	151	158	150	152	153	153	155	154	154	151	157
V	Val	GUU	449	431	441	452	453	452	454	415	431	434	457	451	446	443	431	450	440	444	450	447	448	444	440	452	429	437	424	450	430	435	447	447	450	448	447	429	448
W	Trp	UGG	383	356	392	386	386	385	383	369	388	384	370	386	367	384	358	383	383	381	381	384	381	390	382	373	384	367	369	386	374	374	384	384	383	383	383	369	382
Y	Tyr	UAC	145	130	148	142	145	142	145	143	166	165	172	141	147	144	155	140	144	141	144	148	143	137	152	157	155	148	140	145	141	141	145	145	146	145	144	141	147
Y	Tyr	UAU	648	603	652	660	664	662	663	617	632	648	650	653	648	654	622	650	647	643	650	654	650	644	647	652	637	657	630	647	624	626	649	649	648	649	645	633	648
		Totalof Codon	21382	19558	21340	21349	21354	21313	21296	19828	21278	21327	21326	21356	21369	21364	20424	21270	21218	21162	21285	21375	21272	21391	21204	21337	20999	20837	20747	21358	20618	20720	21333	21333	21373	21333	21333	20848	21348
