# Supplementary material for: Comparative and phylogenetic analysis of chloroplast genomes in the subtribe Leptoboeinae (Gesneriaceae)
Source: Front Plant Sci. 2026 Mar 23;17:1766257. doi: 10.3389/fpls.2026.1766257 (PMC13050898; doi:10.3389/fpls.2026.1766257)
Supplement: Supplementary Table 1 — Chloroplast genome features of 37 species of the tribe Leptoboeinae. [file DataSheet1.zip › Supplementary Material Presentation/Supplementary Table S6.xlsx]

## Sheet: Sheet1
P-value
		TOTOL	LSC	SSC	IR	GC (%)	GC_LSC (%)	GC_SSC (%)	GC_IR (%)
B	C	0.947	0.739	0.086	0.999	0.126	0.246	0.001	0.872
	D	0.91	0.706	0	1	0.868	0.959	0	1
	E1	0.771	0.702	0.02	1	0.025	0.491	0	1
	E2	0.731	0.748	0	1	0.234	0.403	0	1
	E3	0.823	0.765	0.047	1	0.228	0.351	0.962	0.978
	E4	0.863	0.817	0.499	1	0.037	0.155	0	0.992
	E5	0.77	0.712	0.005	1	0.228	0.169	0.067	1
	F	0.785	0.691	0.042	1	0.146	0.226	0.001	1
	G	0.738	0.698	0.022	0.999	0.226	0.356	0	1
C	B	0.947	0.739	0.086	0.999	0.126	0.246	0.001	0.872
	D	1	0.944	1	0	0	0	0.001	0
	E1	0.008	1	0	0	0.525	0.001	1	0.076
	E2	0.082	0.872	0.004	0	0	0	0.003	0
	E3	0.369	0.214	0.473	0.11	0	0	1	0
	E4	0.013	0.017	0.975	1	0.077	0.999	1	0.002
	E5	0.552	1	0.028	0.001	0	0.658	1	1
	F	0.303	1	0	0	0.002	0.79	0.999	0.335
	G	0	1	0	0	0	0	0	0
D	B	0.91	0.706	0	1	0.868	0.959	0	1
	C	1	0.944	1	0	0	0	0.001	0
	E1	0.006	0.967	0	0	0.075	0.005	0.001	0.029
	E2	0.194	1	0.022	0	0.003	0	0.017	0.106
	E3	0.048	1	0.115	0	0	0	0.987	0
	E4	0.876	1	0.973	1	0	0	0	0
	E5	0.103	1	0	0	0	0	0.007	1
	F	0.391	1	0.003	0	0	0	0	0.024
	G	0.002	1	0	0.119	0.001	0	0.007	0.023
E1	B	0.771	0.702	0.02	1	0.025	0.491	0	1
	C	0.008	1	0	0	0.525	0.001	1	0.076
	D	0.006	0.967	0	0	0.075	0.005	0.001	0.029
	E2	1	0.937	0.003	0.193	1	0.019	0.002	0.999
	E3	0.901	1	0	0.463	1	0.007	1	0.428
	E4	0.029	0.109	1	1	0.885	0	1	0.806
	E5	1	1	1	0.981	1	0.656	1	1
	F	1	1	0	0.973	0.98	0	0.997	1
	G	1	1	0.007	0.997	1	0	0	1
E2	B	0.731	0.748	0	1	0.234	0.403	0	1
	C	0.082	0.872	0.004	0	0	0	0.003	0
	D	0.194	1	0.022	0	0.003	0	0.017	0.106
	E1	1	0.937	0.003	0.193	1	0.019	0.002	0.999
	E3	1	0.999	0.99	0.999	0.003	0.001	1	0
	E4	0.978	1	0.999	0.997	0	0	0.008	0.001
	E5	1	1	0.001	0.1	0.003	1	0.996	1
	F	1	1	0.993	1	0	0	0.198	0.971
	G	1	1	0.001	1	0.233	0.274	0.961	0.845
E3	B	0.823	0.765	0.047	1	0.228	0.351	0.962	0.978
	C	0.369	0.214	0.473	0.11	0	0	1	0
	D	0.048	1	0.115	0	0	0	0.987	0
	E1	0.901	1	0	0.463	1	0.007	1	0.428
	E2	1	0.999	0.99	0.999	0.003	0.001	1	0
	E4	0.239	0.114	0.997	0.998	0.001	0	1	0.973
	E5	1	1	0.03	0.771	0	1	1	1
	F	1	1	0.277	1	0.002	0.017	1	0.972
	G	0.242	1	0	1	0	0.002	1	0
E4	B	0.863	0.817	0.499	1	0.037	0.155	0	0.992
	C	0.013	0.017	0.975	1	0.077	0.999	1	0.002
	D	0.876	1	0.973	1	0	0	0	0
	E1	0.029	0.109	1	1	0.885	0	1	0.806
	E2	0.978	1	0.999	0.997	0	0	0.008	0.001
	E3	0.239	0.114	0.997	0.998	0.001	0	1	0.973
	E5	0.868	0.991	1	0.999	0.001	0.199	1	1
	F	1	1	0.999	0.997	0.998	0.326	1	1
	G	0.003	0.943	1	0.939	0	0	0.059	0.008
E5	B	0.77	0.712	0.005	1	0.228	0.169	0.067	1
	C	0.552	1	0.028	0.001	0	0.658	1	1
	D	0.103	1	0	0	0	0	0.007	1
	E1	1	1	1	0.981	1	0.656	1	1
	E2	1	1	0.001	0.1	0.003	1	0.996	1
	E3	1	1	0.03	0.771	0	1	1	1
	E4	0.868	0.991	1	0.999	0.001	0.199	1	1
	F	1	1	0.128	1	0.002	0.651	0.992	1
	G	1	1	1	1	0	1	1	1
F	B	0.785	0.691	0.042	1	0.146	0.226	0.001	1
	C	0.303	1	0	0	0.002	0.79	0.999	0.335
	D	0.391	1	0.003	0	0	0	0	0.024
	E1	1	1	0	0.973	0.98	0	0.997	1
	E2	1	1	0.993	1	0	0	0.198	0.971
	E3	1	1	0.277	1	0.002	0.017	1	0.972
	E4	1	1	0.999	0.997	0.998	0.326	1	1
	E5	1	1	0.128	1	0.002	0.651	0.992	1
	G	0.975	1	0	1	0	0	0.434	1
G	B	0.738	0.698	0.022	0.999	0.226	0.356	0	1
	C	0	1	0	0	0	0	0	0
	D	0.002	1	0	0.119	0.001	0	0.007	0.023
	E1	1	1	0.007	0.997	1	0	0	1
	E2	1	1	0.001	1	0.233	0.274	0.961	0.845
	E3	0.242	1	0	1	0	0.002	1	0
	E4	0.003	0.943	1	0.939	0	0	0.059	0.008
	E5	1	1	1	1	0	1	1	1
	F	0.975	1	0	1	0	0	0.434	1
